# Supplementary material for: Chaperonin-Containing TCP1 Complex (CCT) Promotes Breast Cancer Growth Through Correlations With Key Cell Cycle Regulators
Source: Front Oncol. 2021 Apr 30;11:663877. doi: 10.3389/fonc.2021.663877 (PMC8121004; doi:10.3389/fonc.2021.663877)
Supplement: Supplementary file 2 [file Table_1.xlsx]

## Sheet: Sheet1
Table S1. CCT2 interaction network generated using BioGRid
chaperonin containing TCP1, subunit 2 (beta) (Homo sapiens) Obtained from BioGRID
CCT2 Interactor
ACTB
PPP4C
CTTNBP2
MOB4
PPP2CA
STK24
STRN
STRN3
PPP2CB
PPP2R2C
PPP4C
IGBP1
TCP1
CCNE1
MEPCE
CDK7
RFWD2
ATG16L1
MLST8
MYC
PPP2CA
PPP2CB
PPP2R2A
PPP2R2B
PPP2R2C
PPP2R2D
PPP2R4
PPP4C
Mapk13
HDAC5
PSMA3
FBXW8
PCK1
VHL
RAD21
VAV2
FCHSD2
SIRT7
TCF3
ISG15
CUL3
CDK2
CUL1
COPS5
LRRK1
GRB2
SHC1
PACRG
PACRG
PARK2
PACRG
GPR37
TCP1
TCP1
CCT4
CCT5
CCT3
CCT8
CCT6A
CCT7
CCT6B
SF3B3
PRKCDBP
SSR1
NSFL1C
TRIM28
GSPT2
TXNL1
GSPT1
SMURF1
TUBB
ACTA1
TUBA1B
EEF2
RPS3
HSP90B1
ERLIN2
VCP
PSMD2
XIAP
CASP7
HSP90AB1
PSMC6
HSP90AA1
VCP
XIAP
CASP7
VCP
PPP1CC
FN1
VCAM1
ATF2
PEX14
NOS2
CAMKMT
FAM86B2
METTL18
METTL21B
ITGA4
US3
PAN2
NPM1
HDAC3
FBXW4
FBXO6
PRPF40A
CCT5
CCT8
CCT3
CCT6A
CCT7
EEF1D
IQGAP1
PSMB8
TCP1
VRK2
WWOX
CDK5
ILK
UBC
STAU1
CDC20
LGALS3BP
NEDD1
TP53
TUBG1
TP53
HUWE1
FUS
SSSCA1
NXF1
CUL7
OBSL1
CCDC8
CCDC8
CUL7
OBSL1
BUB1B
CDK5
IKBKE
ILK
IRAK1
JAK3
MAPK8
TSSK6
TYK2
WDR76
ESR1
POC1A
FYCO1
LFNG
ENDOV
C11orf54
FBXW4
WDR83
BUB3
DCAF5
PEX7
MLST8
MAPK10
TUBB2A
TUBB2B
ACTR1B
SEC31B
TUBAL3
ACTL6A
PPP2R2C
TTLL3
TUBA3E
WRAP73
ATP6V1B1
CDK15
STRN
STRN3
RPS6KB2
DCAF7
DCAF7
AMBRA1
ACTR1B
CCT3
CCT4
CCT5
CCT6A
CCT6B
CCT7
CYB5B
DNAJA1
DNAJA4
GTF2I
HSPA4
HSPH1
PSMC2
TCP1
CCT8
HSPE1
KPNA4
NTRK1
KRAS
BTRC
B9D1
MKS1
CETN2
POC1A
POC1B
AHSA1
DDB2
HDAC1
IGBP1
PDK3
PPP2CA
PPP2CB
STRN
TUBG1
NSMAF
NIPSNAP1
PRPF4
BUB3
ACTR2
PLK4
STRN3
WRAP53
RFWD3
KIF21A
TUBA1C
ARMC6
NEDD1
Cct3
Cct4
Cct7
Cct8
Gnb1
Kif21b
Nedd1
Ppp2ca
Ppp4c
Wdr61
Wdr48
Ppp6c
Samm50
Tube1
Dtl
Strn3
Tubg1
Cdc20
Actr1b
Tuba3a
GAN
CRY2
ALKBH3
MCM2
ESR1
Ksr1
Mdm2
SNW1
CDC5L
CDC20
CDC20
U2AF2
TTC27
NLE1
CDC73
WWP2
FLCN
FLCN
PPM1J
CCT3
DNAI2
DCAF11
PEX7
KLHL33
POC1A
HCFC2
KLHDC8A
FBXW4
P4HA2
RAP2C
TTLL3
WDR86
WDR77
PPP2R2C
TXNDC9
CCT7
THOC3
KDM4B
TBL1Y
DCAF10
DCAF8
BUB3
KLHDC2
ACTL6A
SEC31B
HDAC11
TUBG2
DCAF5
WDR34
WDR83
TUBB2B
WDTC1
GNB2
ACTR1B
PDDC1
TSSC1
RFWD2
GANAB
TTLL9
TUBA1B
ACTBL2
ODF1
DCAF7
TUBAL3
HDAC1
TUBB2A
WDR5B
KBTBD4
CDK10
CDK11A
ACTR3B
ACTR3
GNB5
STRADB
SMOX
ANGPTL7
TUBA3E
MAPK15
PLB1
MAPK10
MLST8
LCMT2
PNPLA5
THBS3
FYCO1
DCAF4
WDR37
TUBB
TRMT12
ATP6V1B1
TUBA3C
LRRC10
CELA1
POC1B
KLHL34
PNPLA1
DDB2
CYLD
WDR92
DLD
DLST
DNM1L
HSD17B10
PDHA1
SDHA
SOD1
BRCA1
YAP1
CFTR
ZNF598
LCOR
CBX5
DCAF7
EED
L3MBTL2
OGT
SUV39H1
WDR5
ZMYM4
PCGF3
PCGF5
PCGF6
HIF1AN
EGLN3
PPP6C
SLC25A1
RIPK4
MAPK6
TMPO
PPP6C
PPP2R2B
PPP2R2D
PHOSPHO1
PPP2R2C
PPP2R2B
PPP2R2D
PPP2R2C
CTNNB1
TGFB1
UBE2M
PRPF8
EFTUD2
AAR2
PIH1D1
RPTOR
TNIP2
NKX2-1
FAM188B
RIOK1
PRKCZ
ZUFSP
FGF11
ESR2
HEXIM1
MEPCE
LARP7
ERCC8
PPT1
SENP2
SNAI1
AGR2
RECQL4
MYC
CDK9
WDR76
HIST1H4A
HIST1H2AB
TUBA1A
TUBG1
TUBG1
GRWD1
METTL3
METTL14
KIAA1429
RC3H2
PSMA3
ACTC1
PHB
RBX1
ZC3H7A
CCND1
USP14
NR2C2
UBQLN2
DYNC1I2
DYNC1I1
HOOK1
YAP1
ATXN3
VRK3
PSMD14
OASL
IRF7
PI4K2B
ITFG1
GSK3B
CYLD
BIRC3
TP53
PARK2
CCT4
SSSCA1
PLEKHA4
YAP1
TFCP2
YAP1
YAP1
PTEN
LINC01554
TRIM6
AKT1
ARAF
BMX
DUSP6
FGR
HDAC1
LCK
MAP2K5
PTK6
PTPRR
RAF1
SOCS1
TNK2
YES1
NME1
ISPD
CCT5
SYCP2L
KLB
TCP1
CCT4
CCT2
nsp12
ORF10
ORF8
ORF9b
DDX20
MEX3B
SMAP2
STRAP
DUX4
DUX4L9
CIT
ANLN
AURKB
CHMP4B
NPSR1
PRC1
C8orf82
SAMM50
SUMO2
NDN
Rnf183
HULC
AIMP2
BRD4
CIC
BRD4
Apc2
GLI1
GLI1
